# Supplementary material for: A gene-expression-based neural code for food abundance that modulates lifespan
Source: eLife. 2015 May 12;4:e06259. doi: 10.7554/eLife.06259 (PMC4417936; doi:10.7554/eLife.06259)
Supplement: Figure 1—source data 1. — DOI: http://dx.doi.org/10.7554/eLife.06259.004 [file elife06259s001.xlsx]

## Sheet: Sheet1
All Wildtype Lifespans Pooled
Food Level (cells/ml)	N (Died)	N (Censored)	Mean Lifespan (Days)	SEM (+/- Days)
S Basal	229	71	41.05	0.44
20000	102	18	41.34	0.73
200000	161	19	41.25	0.53
2000000	103	17	42.88	0.56
6320000	96	24	43.11	0.72
20000000	384	151	40.5	0.29
35600000	100	20	40.22	0.39
63200000	394	132	31.48	0.34
112000000	72	33	31.21	0.65
200000000	215	85	25.92	0.3
356000000	81	39	25.95	0.54
632000000	383	141	23.78	0.2
1120000000	80	40	27.53	0.56
2000000000	613	122	32.1	0.3
3560000000	107	13	35.56	0.64
6320000000	271	29	26.49	0.37
11200000000	285	60	25.91	0.33
20000000000	41	4	24	0.65
35600000000	33	12	23.73	0.91
