# Supplementary material for: A gene-expression-based neural code for food abundance that modulates lifespan
Source: eLife. 2015 May 12;4:e06259. doi: 10.7554/eLife.06259 (PMC4417936; doi:10.7554/eLife.06259)
Supplement: Figure 1—source data 2. — DOI: http://dx.doi.org/10.7554/eLife.06259.005 [file elife06259s002.xlsx]

## Sheet: Sheet1
			Food Level
			S Basal	2 x 107	6.32 x 107	6.32 x 108	2 x 109	1.12 x 1010
			Mean Lifespan ± SEM (Days)	Mean Lifespan ± SEM (Days)	Mean Lifespan ± SEM (Days)	Mean Lifespan ± SEM (Days)	Mean Lifespan ± SEM (Days)	Mean Lifespan ± SEM (Days)
			N Died (N Censored)	N Died (N Censored)	N Died (N Censored)	N Died (N Censored)	N Died (N Censored)	N Died (N Censored)
Trial 1	Genotype	N2	38.77 ±1.27	39.81 ±0.94	30.91 ±1.24	22.14 ±0.69	31.53 ±1.21	24.55 ±0.71
			31 (14)	26 (19)	32 (13)	37 (8)	38 (7)	40 (5)
		tph-1(-)	38.00 ±2.04	38.35 ±1.16	32.48 ±0.87	26.03 ±0.81	33.60 ±0.91	25.00 ±0.95
			4 (0)	17 (28)	31 (14)	39 (6)	35 (10)	43 (2)
		daf-7 (-)	38.00 ±1.57	36.87 ±1.00	33.13 ±1.14	27.03 ±1.06	30.71 ±1.08	30.82 ±1.04
			36 (9)	39 (6)	38 (7)	40 (5)	43 (2)	40 (5)
		tph-1(-); daf-7(-)	33.54 ±0.95	33.74 ±1.38	31.90 ±1.40	28.54 ±1.12	29.24 ±1.06	29.30 ±0.95
			35 (10)	33 (12)	30 (15)	39 (6)	41 (4)	44 (1)
Trial 2	Genotype	N2	37.41 ±1.72	41.00 ±1.76	33.69 ±1.72	24.50 ±0.81	35.84 ±1.34	23.44 ±0.91
			22 (23)	18 (27)	26 (20)	28 (16)	31 (14)	35 (10)
		tph-1(-)	33.50 ±1.96	42.56 ±1.01	32.59 ±1.38	26.76 ±0.71	34.10 ±1.08	24.00 ±0.93
			16 (29)	18 (27)	28 (17)	38 (7)	38 (7)	37 (8)
		daf-7 (-)	36.74 ±1.63	39.98 ±1.72	33.03 ±1.47	29.44 ±1.22	33.92 ±0.97	31.09 ±1.18
			37 (8)	35 (10)	32 (13)	32 (13)	41 (4)	40 (5)
		tph-1(-); daf-7(-)	31.77 ±1.38	35.97 ±1.56	34.17 ±1.63	30.03 ±1.15	31.76 ±1.18	31.42 ±1.12
			35 (10)	37 (8)	34 (11)	37 (8)	41 (4)	43 (2)
Trial 3	Genotype	N2	41.62 ±0.91	38.39 ±0.87	31.16 ±1.09	23.48 ±0.75	32.81 ±1.43	28.94 ±0.84
			40 (5)	33 (12)	35 (10)	37 (8)	42 (3)	35 (10)
		tph-1(-)	34.41 ±1.15	37.94 ±0.81	33.82 ±1.06	27.12 ±0.72	36.56 ±0.71	29.25 ±0.95
			29 (16)	31 (14)	34 (11)	43 (2)	41 (4)	37 (8)
		daf-7 (-)	36.23 ±1.43	34.55 ±1.39	33.51 ±1.16	26.13 ±1.04	32.16 ±1.13	28.07 ±1.11
			42 (3)	42 (3)	41 (4)	40 (5)	43 (2)	41 (4)
		tph-1(-); daf-7(-)	35.04 ±1.72	35.79 ±1.27	32.40 ±1.20	27.45 ±0.92	31.00 ±1.22	30.83 ±1.19
			40 (5)	39 (6)	35 (10)	40 (5)	42 (3)	41 (4)
Trial 4	Genotype	N2	42.25 ±1.08	42.27 ±1.04	31.06 ±1.05	25.00 ±0.58	32.46 ±1.28	27.28 ±0.87
			29 (16)	30 (15)	32 (13)	33 (12)	37 (8)	43 (2)
		tph-1(-)	30.51 ±1.80	35.28 ±1.73	33.37 ±0.99	26.78 ±0.75	34.24 ±0.93	27.42 ±0.72
			19 (26)	22 (23)	27 (18)	37 (8)	40 (5)	41 (3)
		daf-7 (-)	37.08 ±2.08	35.24 ±1.52	35.11 ±1.29	28.70 ±1.04	33.77 ±1.12	33.22 ±1.13
			30 (15)	37 (8)	31 (14)	37 (8)	39 (6)	41 (4)
		tph-1(-); daf-7(-)	33.68 ±1.49	35.74 ±1.17	32.78 ±1.23	28.31 ±1.12	34.17 ±1.19	30.74 ±1.25
			36 (9)	31 (14)	36 (9)	32 (13)	41 (4)	42 (3)
Pooled	Genotype	N2	40.32 ±0.61	40.26 ±0.56	31.59 ±0.63	23.70 ±0.36	33.03 ±0.67	26.05 ±0.45
			122 (58)	107 (73)	125 (56)	135 (44)	148 (32)	153 (27)
		tph-1(-)	33.38 ±0.85	38.25 ±0.65	33.08 ±0.54	26.68 ±0.37	34.67 ±0.46	26.39 ±0.47
			68 (71)	88 (92)	120 (60)	157 (23)	154 (26)	158 (21)
		daf-7 (-)	36.94 ±0.82	36.55 ±0.72	33.66 ±0.62	27.71 ±0.55	32.60 ±0.54	30.80 ±0.57
			145 (35)	153 (27)	142 (38)	149 (31)	166 (14)	162 (18)
		tph-1(-); daf-7(-)	33.54 ±0.72	35.34 ±0.68	32.84 ±0.68	28.58 ±0.54	31.55 ±0.59	30.56 ±0.56
			146 (34)	140 (40)	135 (45)	148 (32)	165 (15)	170 (10)
