# Supplementary material for: A gene-expression-based neural code for food abundance that modulates lifespan
Source: eLife. 2015 May 12;4:e06259. doi: 10.7554/eLife.06259 (PMC4417936; doi:10.7554/eLife.06259)
Supplement: Figure 1—source data 3. — DOI: http://dx.doi.org/10.7554/eLife.06259.006 [file elife06259s003.xlsx]

## Sheet: Sheet1
				P Values from Pairwise Comparisons of Lifespan Conditions
				* p< 1e-5
				Log Rank p value
				Wilcoxon p value
			Genotype	N2						tph-1(-)						daf-7(-)						tph-1(-); daf-7(-)
			Food Level	SB	2x107	6x107	6x108	2x109	1x1010	SB	2x107	6x107	6x108	2x109	1x1010	SB	2x107	6x107	6x108	2x109	1x1010	SB	2x107	6x107	6x108	2x109	1x1010
			N Failed	122	107	125	135	148	153	68	88	120	157	154	158	145	153	142	149	166	162	146	140	135	148	165	170
			N Censored	58	73	56	44	32	27	71	82	60	23	26	21	35	27	38	31	14	18	34	40	45	32	15	10
Genotype	N2	Food Level	SB
			2x107	0.357
				0.944
			6x107	*	*
				*	*
			6x108	*	*	*
				*	*	*
			2x109	*	*	0.032	*
				*	*	0.064	*
			1x1010	*	*	*	*	*
				*	*	*	8e-05	*
	tph-1(-)	Food Level	SB	*	*	0.138	*	0.906	*
				*	*	0.11	*	0.978	*
			2x107	0.004	0.019	*	*	2e-05	*	6e-05
				0.025	0.015	*	*	*	*	*
			6x107	*	*	0.331	*	0.106	*	0.413	*
				*	*	0.084	*	0.503	*	0.788	*
			6x108	*	*	*	*	*	0.878	*	*	*
				*	*	*	*	*	0.469	*	*	*
			2x109	*	*	0.014	*	0.804	*	0.92	*	0.08	*
				*	*	0.0001	*	0.196	*	0.127	*	0.015	*
			1x1010	*	*	*	*	*	0.528	*	*	*	0.644	*
				*	*	*	*	*	0.463	*	*	*	0.953	*
	daf-7(-)	Food Level	SB	0.234	0.644	*	*	*	*	9e-05	0.336	*	*	*	*
				0.002	0.003	*	*	0.0007	*	0.005	0.262	5e-05	*	0.009	*
			2x107	0.01	0.091	*	*	*	*	0.0002	0.828	*	*	*	*	0.196
				0.0008	0.001	*	*	0.0003	*	0.002	0.28	100000	*	0.003	*	0.895
			6x107	*	*	0.018	*	0.92	*	0.687	2e-05	0.101	*	0.718	*	*	1e-05
				*	*	0.013	*	0.719	*	0.606	*	0.245	*	0.345	*	0.002	0.0006
			6x108	*	*	*	*	*	0.001	*	*	*	0.002	*	0.005	*	*	*
				*	*	2e-05	*	*	0.031	*	*	*	0.131	*	0.123	*	*	*
			2x109	*	*	0.343	*	0.107	*	0.402	*	0.931	*	0.093	*	*	*	0.083	*
				*	*	0.163	*	0.345	*	0.63	*	0.877	*	0.009	*	1e-05	*	0.172	*
			1x1010	*	*	0.324	*	0.0004	*	0.01	*	0.06	*	*	*	*	*	0.0002	3e-05	0.031
				*	*	0.541	*	0.006	*	0.028	*	0.019	*	*	*	*	*	0.0008	0.0001	0.025
	tph-1(-); daf-7(-)	Food Level	SB	*	*	0.009	*	0.343	*	0.456	0.003	0.059	*	0.466	*	0.002	0.006	0.476	*	0.041	0.0002
				*	*	0.071	*	0.958	*	0.947	*	0.79	*	0.121	*	0.001	0.0008	0.63	*	0.518	0.011
			2x107	*	*	*	*	0.005	*	0.03	0.108	7e-05	*	0.002	*	0.006	0.043	0.013	*	4e-05	*	0.218
				*	*	4e-05	*	0.027	*	0.059	0.007	0.003	*	0.246	*	0.152	0.153	0.07	*	0.002	*	0.033
			6x107	*	*	0.096	*	0.687	*	0.899	*	0.34	*	0.644	*	*	1e-05	0.563	*	0.348	0.004	0.253	0.007
				*	*	0.138	*	0.54	*	0.715	*	0.891	*	0.037	*	0.0001	4e-05	0.308	*	0.801	0.025	0.69	0.007
			6x108	*	*	9e-05	*	*	2e-05	*	*	*	2e-05	*	9e-05	*	*	*	0.383	*	0.0006	*	*	*
				*	*	0.001	*	*	0.0007	2e-05	*	*	0.004	*	0.005	*	*	*	0.243	*	0.004	*	*	*
			2x109	*	*	0.712	*	0.061	*	0.196	*	0.56	*	0.038	*	*	*	0.037	*	0.551	0.14	0.014	1e-05	0.157	*
				*	*	0.897	*	0.053	*	0.117	*	0.107	*	0.0001	*	*	*	0.013	*	0.173	0.444	0.074	3e-05	0.144	0.0005
			1x1010	*	*	0.282	*	0.001	*	0.014	*	0.044	*	9e-05	*	*	*	0.0002	0.0001	0.021	0.945	0.0002	*	0.005	0.002	0.162
				*	*	0.268	*	0.001	*	0.011	*	0.005	*	*	*	*	*	0.0001	0.0005	0.005	0.627	0.003	*	0.008	0.018	0.253
